# Supplementary material for: Technological Devices and Their Effect on Preschool Children’s Eating Habits in Communities of Mixed Socioeconomic Status in Istanbul; a Pilot Cross-Sectional Study
Source: Behav Sci (Basel). 2021 Nov 15;11(11):157. doi: 10.3390/bs11110157 (PMC8614987; doi:10.3390/bs11110157)
Supplement: Supplementary file 1 [file behavsci-11-00157-s001.zip]

Archive with 1 entries (1 files):
- behavsci-1441356-supplementary.pdf
